# Supplementary material for: DNA: Novel Crystallization Regulator for Solid Polymer Electrolytes in High-Performance Lithium-Ion Batteries
Source: Nanomaterials (Basel). 2024 Oct 17;14(20):1670. doi: 10.3390/nano14201670 (PMC11510397; doi:10.3390/nano14201670)
Supplement: Supplementary file 1 [file nanomaterials-14-01670-s001.zip]

Archive with 1 entries (1 files):
- nanomaterials-3239820-supplementary.pdf
